# Supplementary material for: Impact of Social Isolation during the COVID-19 Pandemic on Mental Health, Substance Use, and Homelessness: Qualitative Interviews with Behavioral Health Providers
Source: Int J Environ Res Public Health. 2022 Sep 25;19(19):12120. doi: 10.3390/ijerph191912120 (PMC9566547; doi:10.3390/ijerph191912120)
Supplement: Supplementary file 1 [file ijerph-19-12120-s001.zip]

Archive with 1 entries (1 files):
- ijerph-1882009-supplementary.pdf
